# Supplementary material for: Associations between PM2.5 Components and Mortality of Ischemic Stroke, Chronic Obstructive Pulmonary Disease and Diabetes in Beijing, China
Source: Toxics. 2024 May 23;12(6):381. doi: 10.3390/toxics12060381 (PMC11209520; doi:10.3390/toxics12060381)
Supplement: Supplementary file 1 [file toxics-12-00381-s001.zip]

Archive with 1 entries (1 files):
- toxics-2982569-SI.pdf
